# Supplementary material for: Processing Ceramic Proton Conductor Membranes for Use in Steam Electrolysis
Source: Membranes (Basel). 2020 Nov 12;10(11):339. doi: 10.3390/membranes10110339 (PMC7696768; doi:10.3390/membranes10110339)
Supplement: Supplementary file 1 [file membranes-10-00339-s001.zip]

Archive with 3 entries (2 files):
- supplememtary final/
- supplememtary final/KL_bending behaviour.mp4
- supplememtary final/Supplememtary Material.pdf
